# Supplementary material for: Grading fluorescein angiograms in malarial retinopathy
Source: Malar J. 2015 Sep 24;14:367. doi: 10.1186/s12936-015-0897-7 (PMC4583163; doi:10.1186/s12936-015-0897-7)
Supplement: Supplementary file 1 — Additional file 1. Fluorescein angiography in severe malaria: grading form. [file 12936_2015_897_MOESM1_ESM.xls]

## Sheet: Malaria grading form
Malarial Retinopathy Fluorescein Angiogram Grading Form
	Study Eye		Right		Left				Image Quality
									Good
	Participant ID		Date of photographs						Faiir
									Poor Gradable
	Grader Initials		Date of Grading						Poor Ungradable
							RETINAL AREA	Number options		SCORE
	Area of retina visible
		Is the macula visible?					Macula	(No=0; Yes=1)
		What is the farthest peripheral zone visible for each quadrant?					Temporal	(none=0; Zone 1=1; Zone 2=2; Zone 3=3)
							Superior	(none=0; Zone 1=1; Zone 2=2; Zone 3=3)
							Inferior	(none=0; Zone 1=1; Zone 2=2; Zone 3=3)
							Nasal	(none=0; Zone 1=1; Zone 2=2; Zone 3=3)
							GRADE	Number options		SCORE
	Capillary Non-Perfusion - CNP - Macula
		No evidence of capilary non-perfusion					Absent CNP	0
		A few small areas of capillary non-perfusion					Grade 1	1
		Total combined area of capillary non-perfusion < 1/3 disc area					Grade 2	2
		Total combined area of capillary non-perfusion 1/3 - 1 disc area					Grade 3	3
		Total combined area of capillary non-perfusion > 1 disc area					Grade 4	4
		Cannot grade					CG	.c
	Capillary Non-Perfusion - CNP - Periphery
		No evidence of capilary non-perfusion					Absent CNP	0
		Any capillary non-perfusion, areas each <1/3 disc area					Grade 1	1
		Areas of capillary non-perfusion are each 1/3-1 disc area					Grade 2	2
		One or more large bays, each >1 disc area					Grade 3	3
		One or more bays extend into zone 1 (temporal, superior, inferior quadrants) or zone 2 (nasal quadrant)					Grade 4	4
		cannot grade					CG	.c
	Large Focal Leak - LFL
		Number of sites					Count of LFL	write number of sites; write ".c" for CG
	Punctate Focal Leak - PFL
		No evidence of punctate focal leak					Absent PFL	0
		1-5 sites of punctate focal leak					Grade 1	1
		6-20 sites of punctate focal leak					Grade 2	2
		21-50 sites of punctate focal leak					Grade 3	3
		>50 sites of punctate focal leak					Grade 4	4
		Cannot grade					CG	.c
	Disc Leak - DL
		No evidence of disc leak					Absent DL	0
		Definite disc leak					Definite DL	1
		Disc not visible					NA	.d
		Cannot grade (disc visble but ungradeable)					CG	.c
	Post-capillary Venule Complex Leak - PCVL
		No evidence of Post-Capillary Venule Complex leak					Absent PCVL	0
		1-5 sites of Post-Capillary Venule Complex leak					Grade 1	1
		6-20 sites of Post-Capillary Venule Complex leak					Grade 2	2
		21-50 sites Post-Capillary Venule Complex leak					Grade 3	3
		>50 sites of Post-Capillary Venule Complex leak					Grade 4	4
		Cannot grade					CG	.c
	Large/small Venule Leak - LVL
		No evidence of large/small venule leak					Absent LVL	0
		<1/3 of all vessel segments display leak					Grade 1	1
		1/3-2/3 of all vessel segments display leak					Grade 2	2
		>2/3 of all vessel segments display leak					Grade 3	3
		Cannot grade					CG	.c
	Intra-Vascular Filling Defects - IVFD
		Capilary intra-vascular filling defects						(Absent=0; Present=1; Can't grade=.c)
		Post-capillary venule unit intra-vascular filling defects						(Absent=0; Present=1; Can't grade=.c)
		Pre-capillary arteriole unit intra-vascular filling defects						(Absent=0; Present=1; Can't grade=.c)
		Small venule intra-vascular filling defects						(Absent=0; Present=1; Can't grade=.c)
		Small arteriole intra-vascular filling defects						(Absent=0; Present=1; Can't grade=.c)
		Large venule intra-vascular filling defects						(Absent=0; Present=1; Can't grade=.c)
		Large arteriole intra-vascular filling defects						(Absent=0; Present=1; Can't grade=.c)
	Other features - OF
		Any other features seen						(No=0; Yes=1; Can't grade=.c)
		Small arteriolar leak						(No=0; Yes=1; Can't grade=.c)
		Large arteriolar leak						(No=0; Yes=1; Can't grade=.c)
		Cystoid macular oedema						(No=0; Yes=1; Can't grade=.c)
		Any other feature not previously described						(No=0; Yes=1; Can't grade=.c)
		(if yes describe under 'comments', below)
	Comments
